# Supplementary material for: Detection of KRAS mutations in liquid biopsies from metastatic colorectal cancer patients using droplet digital PCR, Idylla, and next generation sequencing
Source: PLoS One. 2020 Nov 25;15(11):e0239819. doi: 10.1371/journal.pone.0239819 (PMC7688175; doi:10.1371/journal.pone.0239819)
Supplement: S1 Table — (XLSX) [file pone.0239819.s002.xlsx]

## Sheet: Sheet1
Patient	Day	Idylla result	Cq mut	ddPCR MAF (%)	CEA	CEA %	CA19-9	CA19-9 %	RECIST ORR	RECIST %
1	0	NA	NA	0	1150.4	0	7827	0	Baseline	0
	45	NA	NA	0.5	584.3	-49.1913	1842	-76.4661	SD	-17.6923
	181	neg	neg	0	76.5	-93.3478	164	-97.9047	PR	-43.8462
	244	pos	33	0.6	58.4	-94.9217	139	-98.2241	PR	-56.1538
	307	pos	32	1.8	102.7	-91.0696	549	-92.9858	PR	-59.2308
	365	pos	34.9	0.2	139.2	-87.8957	508	-93.5096	PR	-60
	504	pos	27.5	5.2	740.8	-35.5826	5238	-33.0778	PR	-63.0769
	567	pos	27.97	10	1412.4	22.8174	7279	-7.00141	PR	-63.0769
	632	pos	26.8	17	1911.4	66.2087	17370	121.924	PR	-63.0769
	693	pos	27.65	16	2030.4	76.5565	10719	36.949	PR	-63.0769
	758	pos	24.9	17	3615.2	214.365	25403	224.556	PR	-63.0769
	885	pos	22.9	27	4438.7	285.974	38249	388.68	PD	6.25
2	0	NA	NA	NA	612.2	0	2486	0	Baseline	0
	92	*	*	0	229	-62.5817	262	-89.461	PR	-31.0526
	138	*	*	0	60.6	-90.098	20	-99.1955	PR	-41.5789
	217	*	*	0	29.1	-95.2451	13	-99.4771	PR	-50.5263
	277	*	*	0	19.3	-96.8464	7	-99.7184	PR	-57.8947
	345	*	*	0	13.3	-97.8268	11	-99.5575	PR	-55.7895
	405	*	*	0	17.8	-97.0915	13	-99.4771	PR	-65.7895
	472	*	*	0.7	41.6	-93.2026	39	-98.4312	PR	7.69231
	565	*	*	0	84.1	-86.2582	89	-96.42	PD	20
	698	*	*	2.6	247.6	-59.5425	225	-90.9493	PD	29.2308
	762	*	*	3.1	449	-26.634	497	-80.008	PD	36.9231
	827	*	*	3.9	645.5	5.47386	595	-76.066	PD	56.9231
	887	*	*	34	1398.9	128.578	2274	-8.52776	PD	109.231
3	0	NA	NA	NA	26	0	9879	0	Baseline	0
	65	Invalid	NA	0	41.6	60	11773	19.172	SD	NM
	132	neg	neg	0	25.9	-0.384615	5635	-42.9598	SD	NM
	269	neg	neg	0	20.9	-19.6154	9643	-2.38891	PD	NA
	360	pos	36.44	0	30.7	18.0769	23595	138.84	SD	NA
	405	neg	neg	0	37.1	42.6923	18368	85.9297	SD	NA
	608	neg	neg	0	24.4	-6.15385	10575	7.04525	SD	NA
4	0	pos	21.84	63	36.3	0	11600	0	Baseline	0
	21	pos	31.9	9	124.9	246.944	24317	109.629	NA	NA
	62	neg	neg	0	78.2	117.222	11180	-3.62069	SD	-2.54237
	139	pos	37.1	0	19.3	-46.3889	1558	-86.569	SD	-8.47458
	286	pos	31.27	4	56.1	55.8333	23553	103.043	SD	-13.5593
	356	pos	28.3	7	192.4	434.444	89102	668.121	SD	-16.1017
	423	pos	28.23	13	351.4	876.111	81165	599.698	PD	-19.4915
	489	pos	26.09	31	582.2	1517.22	87091	650.784	PD	-19.4915
	552	pos	25.29	31	977.3	2614.72	116473	904.078	PD	-16.1017
5	0	pos	34.54	0.2	1.6	0	1146	0	Baseline	0
	20	NA	NA	0	NA	NA	NA	NA	NA	NA
	61	NA	NA	NA	1.2	-25	586	-48.8656	SD	-26.6667
	124	neg	neg	0	1.3	-18.75	510	-55.4974	PR	-46.6667
	316	pos	33.15	1	6.5	306.25	11099	868.499	PR	-46.6667
	370	pos	34.67	0	12.2	662.5	41046	3481.68	PD	-46.6667
	425	pos	29.56	1.5	25.2	1475	73954	6353.23	PR	-46.6667
6	0	pos	31.18	5.1	60.3	0	20204	0	Baseline	0
	16	Invalid	NA	0.3	NA	NA	NA	NA	NA	NA
	58	neg	neg	0	11	-82	233	-68	PR	-34
	121									Liver resection (R0)
	150	neg	neg	0	5.4	-91	13	-68.9254	NED	NA
	319	neg	neg	0	7.3	-87.8333	19	-68.9049	NED	NA
	557	NA	NA	0	4.8	-92	12	-68.9288	NED	NA
	686	NA	NA	0	8.3	-86.1667	12	-68.9288	NED	NA
	771	neg	neg	0	7.1	-88.1667	18	-68.9083	NED	NA
7	0	NA	NA	NA	4733.3	0	12088	0	Baseline	0
	20	pos	25.45	38	NA	NA	NA	NA	NA	NA
	63	NA	NA	5.2	1493.2	-68.4513	1711	-85.8455	SD	4.92958
	185	pos	29.8	2.1	543.9	-88.5083	538	-95.5493	SD	-2.8169
	254	pos	34.2	1.5	367.9	-92.2269	360	-97.0218	SD	-13.3803
	317	pos	26.63	23	1039.7	-78.033	928	-92.323	SD	-13.3803
	444	pos	24.78	40	1204.5	-74.551	1345	-88.8733	PD	5.69106
8	0	pos	29.74	11	18.1	0	291	0	Baseline	0
	22	neg	neg	0	NA	NA	NA	NA	NA	NA
	59	neg	neg	0	12	-33.3333	260	-10.6529	SD	-13.4328
	120	neg	neg	0	4.4	-75.5556	125	-57.0447	SD	-17.9104
	150									Liver resection (R0)
	185	neg	neg	0	1.4	-92.2222	27	-90.7216	NED
	239									Liver resection (R0)
	346	neg		0	2.2	-87.7778	16	-94.5017	PD	Liver and lung relapse
	377									Liver resection (R0)
	539	pos	33.71	0	4.6	-74.4444	48	-83.5052	PD	New metastases
	778	pos	30.27	1.5	14.9	-17.2222	304	4.46735	PD	New metastases
9	0	NA	NA	NA	3.3	0	52	0	Baseline	0
	20	neg	neg	0	NA	NA	NA	NA	NA	NA
	88	neg	neg	0	3.3	0	31	-40.3846	SD	-7.22892
	193	neg	neg	0	3.2	-3.0303	21	-59.6154	SD	-14.4578
	264	neg	neg	0	3.9	18.1818	17	-67.3077	SD	-10.8434
	333	neg	neg	0	4.8	45.4545	28	-46.1538	SD	-10.8434
	396	neg	neg	0	4.1	24.2424	19	-63.4615	SD	-8.43373
	456	neg	neg	0	4.8	45.4545	28	-46.1538	SD	-15.6627
	525	NA	NA	0	4.1	24.2424	31	-40.3846	SD	2.85714
10	0	pos	18.81	56	311.2	0	<2**	**	Baseline	0
	63	pos	29.77	2.5	55	-82.3151	<2**	**	PR	-44.3299
	127	pos	28.48	6	27.7	-91.0932	<2**	**	PR	-49.4845
	265	pos	22.08	57	82.1	-73.6013	<2**	**	PR	14.433
	342	NA	NA	61	328.3	5.5627	<2**	**	PD	73.4694
* A KRAS mutation (Gly13Arg) that is not included in the Idylla cartridges.
** Below the detection limit (2 kU/L)
NA; Not available
MAF; mutation allele frequency
NA; not available
NED; no evidence of disease
NM; non-measurable
PD; progressive disease
PR; partial response
SD; stable disease
