# Supplementary material for: Detection of KRAS mutations in liquid biopsies from metastatic colorectal cancer patients using droplet digital PCR, Idylla, and next generation sequencing
Source: PLoS One. 2020 Nov 25;15(11):e0239819. doi: 10.1371/journal.pone.0239819 (PMC7688175; doi:10.1371/journal.pone.0239819)
Supplement: S2 Table — (XLSX) [file pone.0239819.s003.xlsx]

## Sheet: Sheet1
KRAS mutation	Assay ID (Bio-Rad)
G12D	dHsaCP2000001
G12V	dHsaCP2000005
G12C	dHsaCP2000007
G13R	dHsaCP2506874
G13D	dHsaCP2500598
